# Supplementary material for: Lamellar Keratoplasty Using Acellular Bioengineering Cornea (BioCorneaVetTM) for the Treatment of Feline Corneal Sequestrum: A Retrospective Study of 62 Eyes (2018–2021)
Source: Animals (Basel). 2022 Apr 13;12(8):1016. doi: 10.3390/ani12081016 (PMC9026742; doi:10.3390/ani12081016)
Supplement: Supplementary file 1 [file animals-12-01016-s001.zip]

Archive with 2 entries (1 files):
- Supplementary table/
- Supplementary table/Supplementary table.pdf
